# Supplementary material for: Histopathological and Immunological Findings in the Common Marmoset Following Exposure to Aerosolized SARS-CoV-2
Source: Viruses. 2022 Jul 21;14(7):1580. doi: 10.3390/v14071580 (PMC9322862; doi:10.3390/v14071580)
Supplement: Supplementary file 1 [file viruses-14-01580-s001.zip]

Archive with 1 entries (1 files):
- viruses-1766436-supplementary.pdf
